# Supplementary material for: Impacts of Cross-Regional Transport on Ozone Pollution in the Fen-Wei Plain: Insights from Multi-Source Observations and Model Simulation
Source: Toxics. 2026 Feb 24;14(3):189. doi: 10.3390/toxics14030189 (PMC13030664; doi:10.3390/toxics14030189)
Supplement: Supplementary file 1 [file toxics-14-00189-s001.zip]

Archive with 1 entries (1 files):
- toxics-4114860-supplementary.pdf
